# Supplementary material for: Facile Synthesis of Carbon- and Nitrogen-Doped Iron Borate as a Highly Efficient Single-Component Heterogeneous Photo-Fenton Catalyst under Simulated Solar Irradiation
Source: Nanomaterials (Basel). 2021 Oct 26;11(11):2853. doi: 10.3390/nano11112853 (PMC8620105; doi:10.3390/nano11112853)
Supplement: Supplementary file 1 [file nanomaterials-11-02853-s001.zip]

Archive with 1 entries (1 files):
- nanomaterials-1432080-supplementary.pdf
